# Supplementary material for: Sputum Leucine-Rich Alpha-2 Glycoprotein as a Marker of Airway Inflammation in Asthma
Source: PLoS One. 2016 Sep 9;11(9):e0162672. doi: 10.1371/journal.pone.0162672 (PMC5017625; doi:10.1371/journal.pone.0162672)
Supplement: S1 File — Sheet 1. Result of DTT spiking experiments of human LRG ELISA. Sheet 2. Individual data sets of patients’ characteristics. (XLSX) [file pone.0162672.s003.xlsx]

## Sheet: DTT spiking experiment
		OD450		dBlank
	Standard	(-)	DTT	(-)	DTT	reactivity
	100	+	3.143	+	3.1
	50	3.44	2.28	3.403	2.237	0.657361
	25	2.231	1.444	2.194	1.401	0.63856
	12.5	0.983	0.627	0.946	0.584	0.617336
	6.25	0.39	0.266	0.353	0.223	0.631728
	3.125	0.166	0.138	0.129	0.095	0.736434
	1.5625	0.092	0.081	0.055	0.038	0.690909
	#	0.037	0.043

## Sheet: patients characteristics
Diagnosis	ISNo	Age	Gender	FEV1.0	％FEV1.0	%PEF	White blood cells	Blood Eosinophils	Blood Eosinophil (%)	Blood IgE	Sputum LRG (ng/ml)	Smoking	Inhaled corticosteroids	allergic rhinitis	atopic dermatitis	polllinosis	sputum volume (mL)	TCC 10^5 cells	TCC 10^5 cells/mL	Neutrophils 10^5 cells	Lymphocytes 10^5 cells	Macrophages 10^5 cells	Eosinophils 10^5 cells	disease duration			White blood cells	Blood Eosinophil (%)	Blood IgE				White blood cells	Blood Eosinophil (%)	Blood IgE
asthma	0023	33	F	2.61	104.4	104.8	5330	309.14	5.8	3713	84.401	Never	f400	+			5.6	21.25	3.79464	16.5612	5.81529	72.6188	4.83882	1			5330	5.8	3713		asthma	ave	6489.32	5.56129	459.997
asthma	0077	21	F	2.49	88.6	84	8590	1176.83	13.7	312	30.103	Current	p200	+			14.3	98	6.85315	95.7061	0.82449	1.45408	1.89286	1.17			8590	13.7	312			sd	1537.24	4.5519	718.341
asthma	0083	74	M	1.75	76.1	57.4	7980	446.88	5.6	694	211.935	Ever	f400	+	-		25.6	91.3	3.56641	34.0206	0.604491	18.083	47.041	4.5			7980	5.6	694		healthy	ave	4898.75	1.95	57.35
asthma	0085	57	M	2.86	100	70.7	5210	88.57	1.7	188	90.561	Ever	f400	-	-	+	20.9	83	3.97129	80.5699	1.71566	16.8169	0.726506	11			5210	1.7	188			sd	1057.53	0.572276	42.183
asthma	0090	49	M	1.97	63.8	71.9					429.019	Never	f800	+			13.5	46.1	3.41481	59.046	1.54837	36.5866	2.71909	37
asthma	0102	60	F	2.01	100.5	98.8	4110	119.19	2.9	435	250.807	Never	p200	-	-	+	11.3	218.5	19.3363	89.4236	0.750801	9.5492	0.17643	2.83			4110	2.9	435
asthma	0123	69	F	1.96	105.4	121.2					81.716	Never	k400	-	-		22.291	96	4.30667	64.6406	0.727083	34.326	0.20625	4
asthma	0124	46	F	2.69	113	96.1					87.905	Never	f400	+	-		7.393	26.05	3.5236	41.6603	1.20729	56.2879	0.644914	30
asthma	0126	35	F	3.26	119.4	168	7790	132.43	1.7	18.2	162.92	Never	k200	+	-	+	4.562	39.3	8.61464	10.902	0.019084	85.8331	0.435115	14			7790	1.7	18.2
asthma	0140	71	M	2.29	102.7	87.2					131.731	Never	p400	+	+		4.446	27.2	6.11786	87.8169	0.587868	10.5687	0.926471	30
asthma	0150	64	F	1.28	69.9	66.7					58.256	Never	f400	-	-	+	21.382	22.65	1.0593	82.0079	1.09227	16.7998	0	16
asthma	0154	37	M	3.87	110.3	91.4					58.98	Current	p400	+	-	+	10.105	60.5	5.98714	37.119	4.72645	54.1306	3.83223	20
asthma	0160	34	M	3.24	96.4	83.5	7010	532.76	7.6	248	108.123	Never	k300	-	-		11.729	63.45	5.40967	17.4348	3.47258	72.5744	6.38716	17			7010	7.6	248
asthma	0162	72	F	1.14	65.9	90.8					66.28	Never	p200	+	+		4.2	15.85	3.77381	81.3667	0.960757	16.9678	0.52104	27
asthma	0170	38	M	2.62	77.7	105.1	6580	1177.82	17.9	17.3	76.3	Never	k400	-	-		22.022	103.5	4.69985	23.0637	1.22271	75.4603	0.153312				6580	17.9	17.3
asthma	0173	49	F	1.88	86.2	87.8					99.459	Current	f400	-			10.515	40.5	3.85164	58.4908	1.62367	8.58019	31.1647	1.5
asthma	0174	75	M	2.26	100	86.5					249.236	Current	p400	+	-	+	13.964	10.05	0.719708	63.0074	4.07037	31.5852	1.16914	10
asthma	0177	49	F	2.04	89.5	80.9					71.673	Ever	p400	-			6.749	14.55	2.15587	90.2816	1.64229	4.43532	3.45721	13
asthma	0178	58	M	2.34	83.6	75.9	6910	297.13	4.3	466	191.119	Current	k200	+	-		13.9	38	2.73381	54.1887	1.63196	32.7856	11.2412	54			6910	4.3	466
asthma	0180	69	M	2.45	86.1	100					66.104	Never	f400	+	-	+	13.4	39	2.91045	61.5467	1.78553	35.5724	0.930263	4
asthma	0185	62	F	1.48	81.3	93.5					175.423	Never	k400	-		+	7.6	101.5	13.3553	43.2212	4.74936	35.1077	16.7974	15
asthma	0188	65	F	1.66	92.7	107.4	4630	69.45	1.5	157	113.498	Ever	f400	+			10.5	21.5	2.04762	35.3853	1.57192	47.6439	15.2405	32			4630	1.5	157
asthma	0189	72	F	1.75	92.6	77.7					43.734	Ever	p400	-	-		6.3	46.55	7.38889	20.2814	0.593023	78.3116	0.655814	25
asthma	0191	60	M	1.27	47.9	45.4					230.221	Never	k400	-	-		14.2	21.15	1.48944	78.5127	3.49216	9.65736	8.43502	15
asthma	0192	62	F	1.52	80.9	80.1	4920	98.4	2	77.3	278.639	Ever	p800	+			9	25.8	2.86667	35.1035	3.14823	19.6177	42.1305	27			4920	2	77.3
asthma	0196	51	M	2.26	78.2	121.9	7459	1081.56	14.5	351	31.445	Ever	none	-			7.6	50.8	6.68421	84.8128	2.04651	3.32907	8.4814	0			7459	14.5	351
asthma	0198	59	F	1.28	63.4	62.7					89.732	Current	f200	-			5.1	23.95	4.69608	71.3421	3.05197	10.4652	15.1242	6
asthma	0199	49	M	2.75	87	81.2					211.391	Never	f400	+			12.5	40.3	3.224	63.118	2.97203	30.5666	3.32213	9
asthma	0201	60	F	1.91	102.69	105.07	7240	637.12	8.8	256	97.653	Ever	f400	+	-	+	6.5	24	3.69231	35.5699	3.34318	15.9275	45.1912				7240	8.8	256
asthma	0204	68	M	2.28	95.4	92.3					68.204	Never	k100	-			12.2	31.15	2.55328	11.2125	2.5875	84.5187	1.68125	42
asthma	0208	60	F	1.47	80.8	102.3	5090	310.49	6.1	42.7	129.448	Never	k200	+		+	1.25	1.25	1	46.1043	3.29326	48.4371	2.09839	3			5090	6.1	42.7
asthma	0217	59	F	1.83	88.8	82.6	5970	811.92	13.6	54.9	23.255	Never	none	-			5.6	25.8	4.60714	98.6	0.3	0.8	0.3				5970	13.6	54.9
asthma	0219	56	F	2.08	87.1	90.8					60.781	Never	p400	-			16.6	87.5	5.27108	51.0081	2.35814	27.9267	18.707	10
asthma	0224	61	F	2.38	123.3	126.6					795.239	Never	p200	+	-		0.67	69.2	103.284	83.5947	4.6802	11.5145	0.0160405
asthma	0229	43	F	2.78	113.5	94.4					101.589	Never	f400	+			3.101	38.3	12.3509	36.8906	2.77781	54.9313	5.40026	4
asthma	0234	65	F	2.01	112.3	124.5	4310	30.17	0.7	10.2	114.8	Never	none	-	-		6.63	28.45	4.2911	73.9517	2.37663	23.6717	0	0			4310	0.7	10.2
asthma	0239	35	F	1.68	65.1	72.7	10400	52	0.5	2144	107.308	Never	f400	+			5.9	27.45	4.65254	52.8372	1.15628	12.9596	33.1634	32			10400	0.5	2144
asthma	0240	73	M	1.82	80.5	59.7					141.054	Ever	f200	-			11.1	78.1	7.03604	73.6005	2.54123	20.2647	0.260883	36
asthma	0246	72	M	1.67	76.3	51.5					24.487	Current	f400	-			4.7	0.6	0.12766	39.6667	6.63333	48.1	5.61667
asthma	0249	21	F	2.44	89.1	77.4					51.243	Ever	p800	+			2.7	7.6	2.81481	8.72368	1.67105	23.0737	66.4763	1
asthma	0254	27	F	2.98	111.6	121.6					191.294	Current	k400	+	-		7.7	53.5	6.94805	28.7804	3.72617	38.5075	28.9355	13
asthma	0257	74	M	1.53	71.2	56.5	4870	189.93	3.9	298	134.343	Current	f400	+			3.3	5.1	1.54545	73.1922	4.62549	20.4	1.76667				4870	3.9	298
asthma	0262	66	M	2.22	83.5	80.6					133.2	Never	p200	+	+		8.9	27.8	3.1236	69.7094	1.85108	23.0489	5.39065	33
asthma	0272	74	M	1.05	46.3	40.9	5200	150.8	2.9	220	99.131	Ever	p200	-			1.275	14.85	11.6471	80.4	0.9	17.1	1.6	16			5200	2.9	220
asthma	0276	70	F	2.05	122.75	109.13					22.503	Never	f100				1.7	21.75	12.7941	87.1115	1.10575	8.83678	2.94598
asthma	0278	66	F	1.31	72.4	73					35.562	Never	f400	+			7.519	26.4	3.51111	19.6892	0.0954545	66.2705	13.9449	14
asthma	0279	62	F	1.31	69.7	70.7	7810	46.86	0.6	893	339.41	Ever	k400	-	-		3.769	138.3	36.6941	86.4542	1.70308	9.76558	2.17834	20			7810	0.6	893
asthma	0282	56	M	2.14	76.7	59.56	9560	258.12	2.7	167	87.738	Never	f800	+	-	+	9.624	29.4	3.05486	42.6503	1.72517	51.4039	4.26054	17			9560	2.7	167
asthma	0284	62	M	2.38	100.8	89.5	4740	80.58	1.7	1051	25.6975	Never	none	+	-	+	3.298	10.15	3.07762	87.165	2.01773	10.5025	0.314778	0			4740	1.7	1051
asthma	0293	18	M	4.2	73.1	64.4					132.471	Never	none	-	-		8.87	39.3	4.43067	27.8706	3.81107	18.6847	49.579	17
asthma	0296	51	F	1.8	87	91.9	6940	541.32	7.8	264	62.852	Never	none	+	+	+	2.076	3.7	1.78227	56.4105	2.07622	23.7672	12.0295	0			6940	7.8	264
asthma	0313	19	F	2.8	98.9	70.6	6670	126.73	1.9	36.9	0	Never	f400	-	+		3.703	12.85	3.47016	56.7429	1.18961	41.6963	0.362918	0.67			6670	1.9	36.9
asthma	0317	41	F	2.14	93.4	95.2	8350	150.3	1.8	323	41.1657	Current	none	-	-		7.911	12.7	1.60536	62.1628	5.04626	32.6384	0.147638	10			8350	1.8	323
asthma	0320	69	M	2.61	111.1	80.1					866.673	Never	f200	+	-		1.7	40.45	23.7941	56.5972	11.1663	22.5569	9.64215	20
asthma	0327	63	F	1.08	58.7	73.2					351.405	Never	k100	-	-		3.917	9.75	2.48915	26.8231	2.73846	42.4769	28	12
asthma	0336	37	M	1.7	44.6	66.5					213.897	Never	k400				6.868	50.85	7.4039	31.3664	1.33658	6.78938	60.4729	10
asthma	0344	48	F	2.36	105.8	61.5	6630	437.58	6.6	380	84.8643	Current	f400	-	-		4.6	10	2.17391	58.2565	4.2065	28.23	9.2905	2			6630	6.6	380
asthma	0348	69	M	2	85.84	90.75	5120	558.08	10.9	332	171.356	Never	none	-	-		3.8	18	4.73684	68.1267	2.45444	12.3844	17.0344				5120	10.9	332
asthma	0354	63	M	2.83	89.6	94.2					121.225	Current	f400	-	-		7.7	2.3	0.298701	32.0391	7.63913	9.1	55.2739	0.67
asthma	0360	61	F	2.01	112.9	131	7220	563.16	7.8	86.4	0	Never	none	+	-		4.32	2.5	0.578704	69.6	12.8	17.6	0.8	2			7220	7.8	86.4
asthma	0376	76	M	0.49	19.7	28.6	5310	461.97	8.7	416	0	Never	none	-	-	-	2.47	18.45	7.46964	86.751	6.81981	2.69214	3.73306	30			5310	8.7	416
asthma	0383	39	M	4	98.3	104.3	6420	237.54	3.7	344	82.5297	Never	p800	+	+	+	4.8	21.75	4.53125	65.4736	3.14621	27.0429	2.718	37			6420	3.7	344
asthma	0392	61	F	0.86	40.2	42.5					167.432	Never	f400	+	-	+	7.6	61.8	8.13158	81.2505	0.971165	1.02883	16.6951	22
asthma	0405	72	M	1.11	45.5	20.5	6800	170	2.5	264	128.463	Current	p800	-	-	-	10.9	12.5	1.14679	76.67	0.074	16.64	6.5498	30			6800	2.5	264
Healthy volunteer	452	64	M	3.25	109.06	106.1					189.388	Never					6.9	63	9.13043	50.2	14.1	34.5	1.2
Healthy volunteer	464	53	F	2.13	101.43	91.5					0	Never					3.4	6.75	1.98529	68.8	8.8	21.1	1.3
Healthy volunteer	468	64	F	1.91	91.39	110					65.4147	Never					10.8	45.5	4.21296	55.6	18.8	23.9	1.7
Healthy volunteer	469	61	F	2.24	106.16	97.9					110.269	Never					3.2	11.85	3.70312	69.2	8.2	18.1	4.5
Healthy volunteer	470	47	F	1.81	59.54	67.4					74.2135	Never					7.7	28	3.63636	62.4	8.2	26.7	2.7
Healthy volunteer	472	44	M	3.25	84.42	106.5					119.906	Never					4.3	58.2	13.5349	19.8	3.7	76.5	0
Healthy volunteer	479	49	F	1.95	82.98	103.2					63.141	Never					2.6	8.25	3.17308	35.7	1.4	62.9	0
Healthy volunteer	480	49	M	3.34	98.24	87.4	4970	109.34	2.2		35.4313	Never					10.2	44.4	4.35294	68.5	6	24.7	0.8				4970	2.2
Healthy volunteer	481	46	F	2.36	98.74	114.9					104.88	Never					2.6	17.5	6.73077	61.4	9.1	27.2	2.3
Healthy volunteer	483	63	M	2.66	89.86	97.1	4860	121.5	2.5	26.5	65.9736	Never					10.4	109.5	10.5288	11.5	0	84.7	3.8				4860	2.5	26.5
Healthy volunteer	487	49	F	2.31	94.67	93.7					0	Never					0.7	10.05	14.3571	14.7	21.1	62.4	18
Healthy volunteer	495	58	F	1.69	85.79	94.6					0	Never					1	2.6	2.6	35	25	30	10
Healthy volunteer	515	73	F	1.75	91.62	61.4					180.716	Never					6.9	102	14.7826	85	1	12.1	1.9
Healthy volunteer	520	48	M	3.09	85.83	84.3	6410	76.92	1.2	95.6	30.3763	Never					11.6	49.5	4.26724	94.7	13.3	4.7	0				6410	1.2	95.6
Healthy volunteer	526	82	F	2.11	150.71	100.8	3830	80.43	2.1	102	0	Never					2.5	9.3	3.72	50	0	50	0				3830	2.1	102
Healthy volunteer	527	57	M	2.38	84.1	70.4	3530	70.6	2		16.58	Never					19.1	63	3.29843	96	0	4	0				3530	2
Healthy volunteer	530	72	F	1.69	106.29	106.7	6660	193.14	2.9	5.3	167.262	Never					3.2	30.3	9.46875	93.3	3.3	2.7	0.7				6660	2.9	5.3
Healthy volunteer	533	62	M	2.56	83.66	100.7					0	Never					2.7	10.6	3.92593	66	10	22	2
Healthy volunteer	538	68	M	2.91	98.98	109.7					52.6203	Ever					5.7	24.3	4.26316	95	0.7	4	3.3
Healthy volunteer	552	75	F	1.93	111.56	109.6	4180	50.16	1.2		86.2448	Never					4.8	44	9.16667	74	13	11	2				4180	1.2
Healthy volunteer	560	47	F	2.41	97.97	99.2	4750	71.25	1.5		108.291	Never					1.1	11.35	10.3182	91.6	1.5	5.9	0.9				4750	1.5
Healthy volunteer	566	53	F	2.17	71.8	76.6					0	Ever					0.8	4.25	5.3125
Healthy smoker	440	67	M	2.41	75.31	71					256.157	Ever					1.5	8.6	5.73333	6.8	28.8	57.6	6.8
Healthy smoker	441	58	F	2.4	112.68	120.1					145.65	Ever					0.25	3.45	13.8	59.8	10.3	29.9	0
Healthy smoker	443	76	M	3.52	134.35	99					99.2273	Ever					10.3	42	4.07767	52.9	2	45.1	0
Healthy smoker	444	74	M	2.29	80.92	84					117.822	Ever					9.1	40.2	4.41758	68.2	5	25.9	0.9
Healthy smoker	446	66	M	2.39	86.91	102.2					56.9774	Current					4.3	12.9	3	73	11.5	12	3.5
Healthy smoker	447	64	M	2.49	85.86	82.3					37.8142	Ever					10.8	29.5	2.73148	74.5	4.3	21.2	0
Healthy smoker	448	72	M	1.89	71.59	101					70.3674	Ever					1	2.5	2.5	56.8	6.2	37	0
Healthy smoker	459	69	M	2.55	82.79	88.2					46.707	Ever					11.9	47.6	4	49.7	3.3	39	8
Healthy smoker	465	54	M	2.86	95.33	88.7					51.8888	Ever					6.9	35	5.07246	62.8	7.3	29.3	0.6
Healthy smoker	466	43	M	4.65	122.05	138.5					49.357	Ever					8.2	30.4	3.70732	54	4.6	39.9	1.5
Healthy smoker	467	72	M	2.58	101.57	72.2					26.806	Ever					2.5	18	7.2	78.7	4	17.3	0
Healthy smoker	477	49	M	3.93	113.58	150.2					55.4479	Ever					3.5	13	3.71429	86	6	7	0
Healthy smoker	488	49	M	4.05	108.58	94.3					55.5746	Ever					3.1	23.7	7.64516	33.9	17.6	47.1	1.4
Healthy smoker	489	61	F	1.43	74.87	95.7					64.0296	Ever					2.7	18.45	6.83333	53.1	13	33.1	0.8
Healthy smoker	491	47	M	3.23	91.76	116.1					25.7003	Ever					1.6	8.7	5.4375	88	6.8	5.2	0
Healthy smoker	496	51	M	4.1	103.02	85.3					130.963	Current					1.2	9.65	8.04167	35.5	12.9	51.6	0
Healthy smoker	497	42	M	3.67	92.21	86.3					60.1752	Ever					14.2	159.5	11.2324	59.3	15.4	22	3.3
Healthy smoker	498	50	M	3.39	93.91	109.7					61.5863	Current					10.2	43.5	4.26471	24.4	6.9	68.7	0
Healthy smoker	499	80	M	1.53	58.62	67					39.3101	Current					7.4	50.4	6.81081	80.7	4.4	12.3	2.6
Healthy smoker	504	63	M	2.89	97.31	88					60.0466	Ever					2.5	59.6	23.84	90	2.9	3.5	3.5
Healthy smoker	507	61	M	2.9	91.8	70.8					40.1848	Current					1.5	5.3	3.53333	40	11	42	7
Healthy smoker	509	56	M	4	114.29	123.6					30.7461	Current					3.6	21.6	6	88	0	12	0
Healthy smoker	511	53	M	3.87	108.4	89.7					65.4473	Current					7.2	37.8	5.25	94.3	3	2	0.7
Healthy smoker	512	60	M	4.03	121.39	111.8					124.083	Current					4	21.9	5.475	61	5	17	17
Healthy smoker	514	82	M	2.82	128.77	93					51.1287	Current					11.5	102.4	8.90435	94	2.4	2	1.6
Healthy smoker	518	51	M	2.74	82.53	71.3					54.5565	Current					24.2	154.5	6.3843	72	7	21	0
Healthy smoker	519	54	F	1.81	87.44	100.7					141.197	Current					4.3	29.6	6.88372	81.3	1.7	15	2
Healthy smoker	521	87	M	2.49	113.7	116					63.643	Ever					9.5	97.7	10.2842	88	1.7	9.3	1
Healthy smoker	531	75	M	2.64	100.38	103.2					149.408	Ever					1	27.9	27.9	86.7	6.7	5.3	1.3
Healthy smoker	534	54	M	3.1	89.08	98.3					34.459	Ever					0.9	9.2	10.2222	79.1	0.6	18	2.3
Healthy smoker	536	63	M	2.56	81.79	91.2					52.0154	Ever					6.2	59.1	9.53226	84.6	2.5	12.9	0
Healthy smoker	539	54	M	3.98	111.48	110.9					26.5601	Current					2.2	4.3	1.95455	90.2	0	6.5	3.3
Healthy smoker	543	69	M	2.41	91.64	81.7					27.7887	Ever					2.8	9.8	3.5	95.5	1.5	2.1	0.9
Healthy smoker	544	59	M	2.62	82.39	73.6					43.9414	Current					8.3	26.4	3.18072	83.3	1.3	13.3	2
Healthy smoker	549	73	M	2.5	82.78	81.9					41.31	Ever					15.9	108	6.79245	95	3	2	0
Healthy smoker	551	64	M	2.61	83.92	101.2					130.963	Ever					6.6	107.4	16.2727	16	3	80	1
Healthy smoker	553	70	M	2.84	102.9	108.8					46.4555	Ever					8	17.2	2.15	76	7	15	2
Healthy smoker	554	89	M	1.48	84.57	62.9					93.7129	Ever					7.8	63.7	8.16667	86	1.7	8.7	3.7
Healthy smoker	555	77	M	3.04	98.7	124.5					236.23	Ever					2.2	5.3	2.40909	81	3.7	7.3	8
Healthy smoker	558	58	M	2.65	80.06	92.5					43.8157	Ever					4.2	45	10.7143	40.3	2.8	56.9	0
Healthy smoker	562	74	M	2.11	80.53	98					71.7972	Ever					15.3	70	4.57516	64	13	22	1
Healthy smoker	563	75	M	2.35	104.44	70.5					38.3125	Ever					2	34.9	17.45	72.4	10.6	14.7	2.3
Healthy smoker	565	75	M	2.75	97.86	115					86.3803	Ever					2.3	13.7	5.95652	32.2	6.5	61.3	0
Healthy smoker	569	75	M	2.66	95.3	91					28.5274	Ever					6	64.8	10.8	56.7	9	30	4.3
Healthy smoker	571	63	F	1.58	78.22	81.5					57.3602	Current					1.5	20.7	13.8	68.7	4.5	25.7	1.1
Healthy smoker	580	71	F	1.42	87.12	90					31.4876	Current					4.5	8.2	1.82222	87.9	6.4	4.3	1.4
Healthy smoker	594	72	M	1.66	62.17	65.5					157.572	Ever					3.7	390.4	105.514	86.3	1.7	11.3	0.7
Healthy smoker	596	73	M	2	67.34	60.8					37.8142	Ever					3	26.25	8.75	88.6	6.5	5	0
