# Supplementary material for: Sputum Leucine-Rich Alpha-2 Glycoprotein as a Marker of Airway Inflammation in Asthma
Source: PLoS One. 2016 Sep 9;11(9):e0162672. doi: 10.1371/journal.pone.0162672 (PMC5017625; doi:10.1371/journal.pone.0162672)
Supplement: S2 File — Levels of LRG in sputum (Sheet 1) and serum (Sheet 2) of patients with asthma and healthy volunteers. (XLSX) [file pone.0162672.s004.xlsx]

## Sheet: Sputum LRG
hLRG
		sample No.	LRG (ng/ml)
2	asthma	0023	84.401
2	asthma	0077	30.103
2	asthma	0083	211.935
2	asthma	0085	90.561
2	asthma	0090	429.019
2	asthma	0102	250.807
2	asthma	0123	81.716
2	asthma	0124	87.905
2	asthma	0126	162.92
2	asthma	0140	131.731
2	asthma	0150	58.256
2	asthma	0154	58.98
2	asthma	0159	108.123
2	asthma	0160	66.28
2	asthma	0162	76.3
2	asthma	0170	99.459
2	asthma	0173	249.236
2	asthma	0174	71.673
2	asthma	0177	191.119
2	asthma	0178	66.104
2	asthma	0180	175.423
2	asthma	0185	113.498
2	asthma	0188	43.734
2	asthma	0189	230.221
2	asthma	0191	278.639
2	asthma	0192	31.445
2	asthma	0196	89.732
2	asthma	0198	211.391
2	asthma	0199	97.653
2	asthma	0201	68.204
2	asthma	0204	129.448
2	asthma	0208	23.255
2	asthma	0217	60.781
2	asthma	0224	795.239
2	asthma	0229	101.589
2	asthma	0234	114.8
2	asthma	0239	107.308
2	asthma	0240	141.054
2	asthma	0246	24.487
2	asthma	0249	51.243
2	asthma	0254	191.294
2	asthma	0257	134.343
2	asthma	0262	133.2
2	asthma	0272	99.131
2	asthma	0276	22.503
2	asthma	0278	35.562
2	asthma	0279	339.41
2	asthma	0282	87.738
2	asthma	0284	25.6975
2	asthma	0293	132.471
2	asthma	0296	62.852
2	asthma	0313	0
2	asthma	0317	41.1657
2	asthma	0320	866.673
2	asthma	0327	351.405
2	asthma	0336	213.897
2	asthma	0344	84.8643
2	asthma	0348	171.356
2	asthma	0354	121.225
2	asthma	0360	0
2	asthma	0376	0
2	asthma	0383	82.5297
2	asthma	0392	167.432
2	asthma	0405	128.463
1	HV-GSK	452	189.388
1	HV-GSK	464	0
1	HV-GSK	468	65.4147
1	HV-GSK	469	110.269
1	HV-GSK	470	74.2135
1	HV-GSK	472	119.906
1	HV-GSK	479	63.141
1	HV-GSK	480	35.4313
1	HV-GSK	481	104.88
1	HV-GSK	483	65.9736
1	HV-GSK	487	0
1	HV-GSK	495	0
1	HV-GSK	515	180.716
1	HV-GSK	520	30.3763
1	HV-GSK	526	0
1	HV-GSK	527	16.58
1	HV-GSK	530	167.262
1	HV-GSK	533	0
1	HV-GSK	538	52.6203
1	HV-GSK	552	86.2448
1	HV-GSK	560	108.291
1	HV-GSK	566	0
	Healthy smoker	440	256.157
	Healthy smoker	441	145.65
	Healthy smoker	443	99.2273
	Healthy smoker	444	117.822
	Healthy smoker	446	56.9774
	Healthy smoker	447	37.8142
	Healthy smoker	448	70.3674
	Healthy smoker	459	46.707
	Healthy smoker	465	51.8888
	Healthy smoker	466	49.357
	Healthy smoker	467	26.806
	Healthy smoker	477	55.4479
	Healthy smoker	488	55.5746
	Healthy smoker	489	64.0296
	Healthy smoker	491	25.7003
	Healthy smoker	496	130.963
	Healthy smoker	497	60.1752
	Healthy smoker	498	61.5863
	Healthy smoker	499	39.3101
	Healthy smoker	504	60.0466
	Healthy smoker	507	40.1848
	Healthy smoker	509	30.7461
	Healthy smoker	511	65.4473
	Healthy smoker	512	124.083
	Healthy smoker	514	51.1287
	Healthy smoker	518	54.5565
	Healthy smoker	519	141.197
	Healthy smoker	521	63.643
	Healthy smoker	531	149.408
	Healthy smoker	534	34.459
	Healthy smoker	536	52.0154
	Healthy smoker	539	26.5601
	Healthy smoker	543	27.7887
	Healthy smoker	544	43.9414
	Healthy smoker	549	41.31
	Healthy smoker	551	130.963
	Healthy smoker	553	46.4555
	Healthy smoker	554	93.7129
	Healthy smoker	555	236.23
	Healthy smoker	558	43.8157
	Healthy smoker	562	71.7972
	Healthy smoker	563	38.3125
	Healthy smoker	565	86.3803
	Healthy smoker	569	28.5274
	Healthy smoker	571	57.3602
	Healthy smoker	580	31.4876
	Healthy smoker	594	157.572
	Healthy smoker	596	37.8142

## Sheet: Serum LRG
		Serum No.	LRG (mg/ml)
2	athma	102	17.7488
2	athma	103	11.6938
2	athma	122	8.29761
2	athma	123	9.44604
2	athma	125	11.0142
2	athma	128	8.7583
2	athma	130	7.18872
2	athma	131	8.11011
2	athma	134	9.66357
2	athma	135	10.9285
2	athma	136	9.07398
2	athma	137	9.88843
2	athma	138	11.6375
2	athma	139	7.38135
2	athma	140	8.14746
2	athma	142	12.479
2	athma	145	12.2366
2	athma	154	8.16284
2	athma	160	13.311
2	athma	161	14.9817
2	athma	162	6.85547
2	athma	163	7.39746
2	athma	165	9.94629
2	athma	166	16.7812
2	athma	208	36.3215
2	athma	247	6.00952
2	athma	254	114.565
2	athma	294	9.375
2	athma	298	8.24194
2	athma	301	30.4885
2	athma	308	10.7388
2	athma	321	9.51269
2	athma	323	18.9368
2	athma	332	14.7708
2	athma	346	9.51782
2	athma	360	14.4792
2	athma	376	15.8452
2	athma	414	7.58496
2	athma	418	15.5383
2	athma	422	5.78906
2	athma	429	6.01831
2	athma	450	16.5535
2	athma	602	12.8416
2	athma	718	49.834
2	athma	751	25.6575
2	athma	752	16.8303
2	athma	778	14.4954
2	athma	859	15.3333
2	athma	916	18.4102
2	athma	946	12.2644
1	HV	966	10.9805
1	HV	976	13.585
1	HV	980	11.2712
1	HV	992	14.7773
1	HV	993	9.08057
1	HV	994	10.0041
1	HV	996	7.99365
1	HV	999	12.991
1	HV	1002	10.9109
1	HV	1003	10.5066
1	HV	1004	14.7913
1	HV	1005	19.9094
1	HV	1006	27.5962
1	HV	1007	17.9722
1	HV	1012	24.8855
1	HV	1018	10.4934
1	HV	1022	13.325
1	HV	1038	21.3384
1	HV	1046	11.0024
1	HV	1054	9.23804
1	HV	1055	9.58228
1	HV	1056	9.7002
1	HV	1058	17.9692
1	HV	1060	9.33398
1	HV	1061	11.4771
1	HV	1064	10.1514
1	HV	1066	11.8396
1	HV	1077	17.8301
1	HV	1085	11.1716
1	HV	1090	14.8557
