# Supplementary material for: Sputum Leucine-Rich Alpha-2 Glycoprotein as a Marker of Airway Inflammation in Asthma
Source: PLoS One. 2016 Sep 9;11(9):e0162672. doi: 10.1371/journal.pone.0162672 (PMC5017625; doi:10.1371/journal.pone.0162672)
Supplement: S3 File — Levels of LRG in BALF (Sheet 1) and serum (Sheet2) of OVA-treated or control mice. (XLSX) [file pone.0162672.s005.xlsx]

## Sheet: BALF
BALF LRG
ng/ml	Well	*20	ave *20	sd 20	p
1	C	16.631
1	C	77.984
1	C	26.539
1	C	21.711
1	C	33.403
1	C	50.961
1	C	51.216	39.7779	19.9775	0.00012758
2	BA	193.113
2	BA	347.117
2	BA	201.618
2	BA	109.159
2	BA	218.903
2	BA	207.291	212.867	69.9556

## Sheet: serum
serum LRG
μg/ml	Well	*2000	ave 2000	sd 2000
1	C	5.22988
1	C	5.24999
1	C	3.669
1	C	3.96805
1	C	3.86831
1	C	4.26763
1	C	5.75341	4.57232	0.761219
2	BA	7.0491
2	BA	6.62284
2	BA	7.94578
2	BA	3.62916
2	BA	5.6123
2	BA	4.02793	5.81452	1.56676	0.115554
