# Supplementary material for: Sputum Leucine-Rich Alpha-2 Glycoprotein as a Marker of Airway Inflammation in Asthma
Source: PLoS One. 2016 Sep 9;11(9):e0162672. doi: 10.1371/journal.pone.0162672 (PMC5017625; doi:10.1371/journal.pone.0162672)
Supplement: S4 File — Expression of genes in primary bronchial cells measured by quantitative PCR. SPDEF (Sheet 1) and LRG (Sheet 2 and 3) mRNA was evaluated. (XLSX) [file pone.0162672.s006.xlsx]

## Sheet: SPDEF
	G3PDH	spdef	analysis
1	87.791	0.771096	0.00878332
2	99.2539	0.805175	0.00811228
4	89.2442	0.966767	0.0108328
5	61.0637	0.743217	0.0121712
	average	-	0.0084478
		IL-13	0.011502
	SD	-	0.000335521
		IL-13	0.000669176
	p value		0.0551501

## Sheet: LRG induction
		LRG	G3PDH	ratio	average	SD	Dunnet
	-	0.0461816	66.7586	0.000691769	0.000706699	1.49295e-05
		0.0481749	66.7586	0.000721628
	TNF-α	0.202682	67.9625	0.00298226	0.00317903	0.000232175	0
		0.20727	67.9625	0.00304977
		0.238212	67.9625	0.00350505
	IL-4	0.108289	77.9494	0.00138923	0.00149397	8.66352e-05	0.0055
		0.116245	77.9494	0.00149129
		0.124827	77.9494	0.00160139
					average	SD	Dunnet
				0	0.000706699	1.49295e-05
				TNF-α	0.00317903	0.000232175	0
				IL-4	0.00149397	8.66352e-05	0.0055

## Sheet: epithelial derived
			LRG	beta-Actin	ratio	fold induction
-	1	-	0.00931424	7.39637	0.0012593	1
	2	TNF-α	0.0156294	5.85559	0.00266915	2.11955
	3	IL-4	0.0103228	6.76905	0.00152501	1.211
	4	TSLP	0.0109196	6.81852	0.00160146	1.27171
	5	IL-25	0.00864979	4.81412	0.00179676	1.42679
	6	IL-33	0.00703543	4.26354	0.00165014	1.31036
IL-13	7	-	0.00283896	4.0157	0.000706965	1
	8	TNF-α	0.00622743	5.07502	0.00122708	1.73569
	9	IL-4	0.00509958	4.593	0.00111029	1.57051
	10	TSLP	0.00483963	5.86545	0.000825108	1.16711
	11	IL-25	0.00390938	4.66635	0.00083778	1.18504
	12	IL-33	0.0055011	5.03846	0.00109182	1.54438
